# Supplementary material for: Frequent premature atrial contractions as a signalling marker of atrial cardiomyopathy, incident atrial fibrillation, and stroke
Source: Cardiovasc Res. 2022 Apr 7;119(2):429–39. doi: 10.1093/cvr/cvac054 (PMC10064848; doi:10.1093/cvr/cvac054)
Supplement: cvac054_Supplementary_Data [file cvac054_supplementary_data.zip]

Archive with 6 entries (6 files):
- Supplementary Material - Search Strategy.docx
- Supplementary Material - Supplementary Table 1.docx
- Supplementary Material - Supplementary Table 2.docx
- Supplementary Material - Supplementary Table 3.docx
- Supplementary Material - Supplementary Table 4.docx
- Supplementary Material - Supplementary Table 5.docx
